# Supplementary material for: Smartphone-Integrated User-Friendly Electrochemical Biosensor Based on Optimized Aptamer Specific to SARS-CoV-2 S1 Protein
Source: Sensors (Basel). 2025 Oct 25;25(21):6579. doi: 10.3390/s25216579 (PMC12610881; doi:10.3390/s25216579)
Supplement: Supplementary file 1 [file sensors-25-06579-s001.zip]

Archive with 1 entries (1 files):
- sensors-3926331-supplementary.pdf
